# Supplementary material for: Unveiling the impact of cryptic plasmids curing on Escherichia coli Nissle 1917: massive increase in Ag43c expression
Source: AMB Express. 2024 Apr 28;14:48. doi: 10.1186/s13568-024-01681-9 (PMC11056357; doi:10.1186/s13568-024-01681-9)
Supplement: Supplementary file 2 — Additional file 2: Table S1. Primers used for PCR in the study. Table S2. Primers used for qPCR in the study. Table S3. Escherichia coli strain SSGNw1 chromosome, complete genome. Table S4. Proteins identified by mass spectrometry. Table S5. Proteins identified by mass spectrometry (repeated). [file 13568_2024_1681_MOESM2_ESM.xlsx]

## Sheet: Title Page
Additional Tables Journal name: AMB Express Manuscript Title: Unveiling the Impact of Cryptic Plasmids Curing on Escherichia coli Nissle 1917: Massive increase in Ag43c expression The names of the authors: Qi Lin1,2, Zhuo Jiang1, Bo Zhong1, Jian-qing Chen1,2, Zheng-bing lv1,2, Zuo-ming Nie1,2* 1 College of Life Sciences and Medicine, Zhejiang Sci-Tech University, Hangzhou 310018, China 2 Centre f…

## Sheet: Table S1
Table S1 Primers used for PCR in the study
Primer name	Sequences (5’ to3’)	Note
Muta 5/6-F	AACTGTGAAGCGATGAACCC	Identification of pMUT1
Muta 5/6-R	GGACTGTTCAGAGAGCTATC
Muta7/8-F	GACCAAGCGATAACCGGATG	Identification of pMUT2
Muta7/8-R	GTGAGATGATGGCCACGATT
pMUT1-F	CTCATTTAGGCGATCCGGTT	Linearisation of pMUT1
pMUT1-R	CATGCCATAATTTGTTAGCTCTAG
pRE112-p1-F	CTAACAAATTATGGCATGCGGTACCTCTAGAAGAAGCT	pRE112 linearised with pMUT1 homology arm
pRE112-p1-R	CCGGATCGCCTAAATGAGCATGCGATATCGAGCTCTCC
pMUT2-F	GTACACACAGCGTCCCCTCTTC	Linearisation of pMUT2
pMUT2-R	TGGCTTAGTACAGCATCTATCGTACATC
pRE112-p2-F	GGACGCTGTGTGTACCGGTACCTCTAGAAGAA	pRE112 linearised with pMUT2 homology arm
pRE112-p2-R	TGCTGTACTAAGCCACATGCGATATCGAGCTC

## Sheet: Table S2
Table S2 Primers used for qPCR in the study
Primer name	Sequences (5’ to3’)
q-yfjQ-F	TCCACCACATTTCCCCGATG
q-yfjQ-R	TGCCGGGTTACTTCAGGTTC
q-fluC-F	CAGAAGGCTGTACCCACCAG
q-fluC-R	GAAGTTTGGGCATGGCAGTG
q-gcl-F	ATCCAGTTCACTGCCCATCG
q-gcl-R	GCGAAGTGAACGGTTATGGC
q-fadA-F	TGCTTTTCGTAACGTGCGTG
q-fadA-R	TAAATATCGTCGAGGGCCGC
q-gapA-F	CGCTTTAGCATCGAACACGG
q-gapA-R	TTGACCTGACCGTTCGTCTG

## Sheet: Table S3
Table S3 Strains harboring both ipuB and tcpC genes
Description	Scientific.Name	Accession
Escherichia coli strain EcPF5 chromosome, complete genome	Escherichia coli	CP054236.1
Escherichia coli strain ATCC 25922 chromosome, complete genome	Escherichia coli	CP037449.1
Escherichia coli strain SCU-112 chromosome, complete genome	Escherichia coli	CP051725.1
Escherichia coli strain 9 chromosome, complete genome	Escherichia coli	CP048304.1
XXX	Escherichia coli	LR730402.1
Escherichia coli O18:H1 strain CFSAN067215 chromosome, complete genome	Escherichia coli O18:H1	CP028320.1
Escherichia coli Nissle 1917 chromosome, complete genome	Escherichia coli Nissle 1917	CP022686.1
Escherichia coli strain NissleGFP_pZE21 chromosome, complete genome	Escherichia coli	CP035486.1
Escherichia coli strain SYNB1618 chromosome	Escherichia coli	CP031157.1
Escherichia coli strain M16807 chromosome, complete genome	Escherichia coli	CP031256.1
Escherichia coli strain 95-3322 chromosome, complete genome	Escherichia coli	CP027461.1
Escherichia coli strain UPEC 26-1, complete genome	Escherichia coli	CP016497.1
Escherichia coli strain MS15046 chromosome, complete genome	Escherichia coli	CP082103.1
Escherichia coli strain C25 chromosome, complete genome	Escherichia coli	CP127314.1
Escherichia coli strain SYNB1353 chromosome	Escherichia coli	CP126317.1
Escherichia coli strain ATCC 25922 chromosome, complete genome	Escherichia coli	CP117235.1
Escherichia coli strain 2013C-3244 chromosome, complete genome	Escherichia coli	CP113094.1
Escherichia coli strain GN02323 chromosome, complete genome	Escherichia coli	CP095514.1
Escherichia coli O6:K2:H1 strain C 691-04A chromosome, complete genome	Escherichia coli O6:K2:H1	CP109929.1
Escherichia coli strain Seattle 1946 chromosome, complete genome	Escherichia coli	CP101925.1
Escherichia coli strain SSGNw2 chromosome, complete genome	Escherichia coli	CP069642.1
Escherichia coli strain SSGNw1 chromosome, complete genome	Escherichia coli	CP069639.1
Escherichia coli strain SSGw2 chromosome, complete genome	Escherichia coli	CP069636.1
Escherichia coli strain SSGw1 chromosome, complete genome	Escherichia coli	CP069633.1
Escherichia coli strain ESM2.2 chromosome, complete genome	Escherichia coli	CP069630.1
Escherichia coli strain ESM1.4 chromosome, complete genome	Escherichia coli	CP069627.1
Escherichia coli strain PBP8 chromosome, complete genome	Escherichia coli	CP069624.1
Escherichia coli strain PBP5 chromosome, complete genome	Escherichia coli	CP069621.1
Escherichia coli strain NEC19 chromosome	Escherichia coli	CP091170.1
Escherichia coli strain CFT073 chromosome, complete genome	Escherichia coli	CP058222.1
Escherichia coli Nissle 1917 chromosome, complete genome	Escherichia coli Nissle 1917	CP058217.1
Escherichia coli O2:H1 strain HM670 chromosome, complete genome	Escherichia coli O2:H1	CP082772.1
Escherichia coli strain G402-3 chromosome, complete genome	Escherichia coli	CP090302.1
Escherichia coli ATCC 25922, complete genome	Escherichia coli ATCC 25922	CP009072.1
Escherichia coli strain SYNB8802 chromosome	Escherichia coli	CP087958.1
Escherichia coli Nissle 1917, complete genome	Escherichia coli Nissle 1917	CP007799.1
Escherichia coli strain SYNB1934 chromosome, complete genome	Escherichia coli	CP080246.1
Escherichia coli Nissle 1917 chromosome	Escherichia coli Nissle 1917	CP082949.1
Escherichia coli strain 25POL chromosome, complete genome	Escherichia coli	CP081010.1
Escherichia coli strain ATCC 25922 chromosome, complete genome	Escherichia coli	CP032085.1
Escherichia coli strain FDAARGOS_1293 chromosome, complete genome	Escherichia coli	CP070041.1
Escherichia coli strain FDAARGOS_1255 chromosome, complete genome	Escherichia coli	CP069447.1
Escherichia coli strain ZLWT chromosome, complete genome	Escherichia coli	CP066144.1
Escherichia coli strain 25DN chromosome, complete genome	Escherichia coli	CP063983.1
Escherichia coli THO-006 DNA, complete genome	Escherichia coli	AP022533.1
Escherichia coli strain DA61218 chromosome, complete genome	Escherichia coli	CP061206.1
Escherichia coli strain UPEC_U013 chromosome, complete genome	Escherichia coli	CP058596.1
Escherichia coli CFT073 chromosome, complete genome	Escherichia coli CFT073	CP051263.1
Escherichia coli strain US03 chromosome, complete genome	Escherichia coli	CP048865.1
Escherichia coli strain US29 chromosome, complete genome	Escherichia coli	CP048860.1
Escherichia coli strain RHBSTW-00646 chromosome, complete genome	Escherichia coli	CP056370.1
Escherichia coli str. 'clone D i14', complete genome	Escherichia coli str. 'clone D i14'	CP002212.1
Escherichia coli str. 'clone D i2', complete genome	Escherichia coli str. 'clone D i2'	CP002211.1
Escherichia coli CFT073, complete genome	Escherichia coli CFT073	AE014075.1
Escherichia coli strain GN02766 chromosome	Escherichia coli	CP041538.1
Escherichia coli strain US32 chromosome, complete genome	Escherichia coli	CP048606.1

## Sheet: Table S4
Table S4 Proteins identified by mass spectrometry
Protein FDR Confidence: Combined	Description	Sum PEP Score1	Coverage [%]	Peptides	PSMs2	Unique Peptides	AAs3	MW [kDa]4	Score Sequest HT5	Gene Symbol	Abundances (Normalized)6	The ratio of Ag43c and interested protein Abundances 7
High	Ag43c [locus_tag=CIW80_RS16750] [protein=Ag43/Cah family autotransporter adhesin] [protein_id=WP_001704156.1] [location=3354188..3357034] [gbkey=CDS]	416.2	46	35	968	27	948	97.3	2684.8	agn43	2.82289e+11	1
High	[gene=glpK] [locus_tag=CIW80_RS14515] [protein=glycerol kinase GlpK] [protein_id=WP_000136799.1] [location=complement(2897941..2899449)] [gbkey=CDS]	326.713	72	37	245	37	502	56.2	526.72	glpK	2.97328e+10	9.4942
Low	[gene=dnaG] [locus_tag=CIW80_RS09770] [protein=DNA primase] [protein_id=WP_000918851.1] [location=1960047..1961792] [gbkey=CDS]	0.943	2	1	2	1	581	65.5	0	dnaG	18784356032	15.0279
High	[gene=degP] [locus_tag=CIW80_RS18390] [protein=serine endoprotease DegP] [protein_id=WP_000753936.1] [location=3683091..3684515] [gbkey=CDS]	223.88	53	24	144	24	474	49.3	325.78	degP; htrA	1.64281e+10	17.1833
High	[gene=asnS] [locus_tag=CIW80_RS22430] [protein=asparagine--tRNA ligase] [protein_id=WP_000117881.1] [location=complement(4488963..4490363)] [gbkey=CDS]	227.938	61	28	129	28	466	52.5	265.84	asnC; asnC_2; asnS	10953251138	25.7722
High	[gene=serS] [locus_tag=CIW80_RS22255] [protein=serine--tRNA ligase] [protein_id=WP_000886683.1] [location=4444202..4445494] [gbkey=CDS]	255.115	63	28	149	28	430	48.4	288.14	serS	9.91851e+09	28.4608
High	[gene=tuf] [locus_tag=CIW80_RS14825] [protein=elongation factor Tu] [protein_id=WP_000031784.1] [location=2970629..2971813] [gbkey=CDS]	227.495	75	23	96	23	394	43.3	172.62	tuf; tuf1; tuf2; tuf2_1; tuf2_2; tufA; tufB; tufB_1	8.0143e+09	35.2232
High	[gene=atpD] [locus_tag=CIW80_RS13415] [protein=F0F1 ATP synthase subunit beta] [protein_id=WP_000190506.1] [location=complement(2676509..2677891)] [gbkey=CDS]	397.929	82	30	176	30	460	50.3	396.9	atpD	7.30513e+09	38.6425
High	[gene=pepQ] [locus_tag=CIW80_RS14110] [protein=Xaa-Pro dipeptidase] [protein_id=WP_000444545.1] [location=2817552..2818883] [gbkey=CDS]	228.6	60	20	92	20	443	50.2	204.57	pepQ	5.95691e+09	47.3885
High	[gene=melA] [locus_tag=CIW80_RS15740] [protein=alpha-galactosidase] [protein_id=WP_000986622.1] [location=3162757..3164112] [gbkey=CDS]	231.928	51	23	99	23	451	50.6	221.31	melA	5869295839	48.0959
High	[gene=gltX] [locus_tag=CIW80_RS05850] [protein=glutamate--tRNA ligase] [protein_id=WP_000695662.1] [location=complement(1172522..1173937)] [gbkey=CDS]	231.97	67	26	81	26	471	53.8	165.95	gltX	4.71839e+09	59.8273
High	[gene=degQ] [locus_tag=CIW80_RS10560] [protein=serine endoprotease DegQ] [protein_id=WP_001298588.1] [location=2112585..2113952] [gbkey=CDS]	140.677	54	24	62	24	455	47.2	134.72	degQ	4.1132e+09	68.63
High	[gene=lpdA] [locus_tag=CIW80_RS18145] [protein=dihydrolipoyl dehydrogenase] [protein_id=WP_000102485.1] [location=3630012..3631436] [gbkey=CDS]	215.922	64	27	77	27	474	50.7	161.17	lpd; lpdA	3.24745e+09	86.9264
High	[gene=tnaA] [locus_tag=CIW80_RS13295] [protein=tryptophanase] [protein_id=WP_001443186.1] [location=2649949..2651364] [gbkey=CDS]	151.313	61	24	75	24	471	52.8	135.38	tnaA	3187382063	88.5645
High	[gene=tldD] [locus_tag=CIW80_RS10610] [protein=metalloprotease TldD] [protein_id=WP_000055909.1] [location=complement(2122417..2123862)] [gbkey=CDS]	184.282	67	22	85	22	481	51.3	181.15	tldD	3.14438e+09	89.7757
High	[gene=hisD] [locus_tag=CIW80_RS03880] [protein=histidinol dehydrogenase] [protein_id=WP_001297912.1] [location=741123..742427] [gbkey=CDS]	84.732	35	15	44	15	434	46.2	77.49	hisD	3.03957e+09	92.8714
High	[gene=gapA] [locus_tag=CIW80_RS01790] [protein=glyceraldehyde-3-phosphate dehydrogenase] [protein_id=WP_000153502.1] [location=343148..344143] [gbkey=CDS]	66.848	48	13	34	13	331	35.5	66.39	gap; gapA	2.99766e+09	94.1698
High	[gene=glyA] [locus_tag=CIW80_RS06520] [protein=serine hydroxymethyltransferase] [protein_id=WP_000919159.1] [location=complement(1319330..1320583)] [gbkey=CDS]	118.109	53	20	60	20	417	45.3	116.05	glyA	2.86904e+09	98.3915
High	[gene=adhP] [locus_tag=CIW80_RS00375] [protein=alcohol dehydrogenase AdhP] [protein_id=WP_000642412.1] [location=complement(68947..69957)] [gbkey=CDS]	78.954	19	4	54	4	336	35.3	102.86	adhP	2694129947	104.779
High	[gene=accC] [locus_tag=CIW80_RS10670] [protein=acetyl-CoA carboxylase biotin carboxylase subunit] [protein_id=WP_000884639.1] [location=2137477..2138826] [gbkey=CDS]	175.183	63	24	64	24	449	49.3	132.58	accC; accC_1	2.65063e+09	106.499
High	Ag43a [gene=agn43] [locus_tag=CIW80_RS08940] [protein=autotransporter adhesin Ag43] [protein_id=WP_000820373.1] [location=1793665..1796787] [gbkey=CDS]	192.107	46	32	58	16	1040	107	104.23	agn43	6.09865e+08	462.871
High	Ag43b [gene=agn43] [locus_tag=CIW80_RS23445] [protein=autotransporter adhesin Ag43] [protein_id=WP_000820423.1] [location=4674883..4678002] [gbkey=CDS]	129.242	30	23	38	7	1039	107	64.02	agn43	102998632	2740.71
Note: 1. Sum of the negative logarithm of the PEP values for all PSMs (scoring the secondary spectra of matched peptides) 2. Number of peptide matches to secondary spectra 3. Number of amino acids in the protein 4. Protein molecular weight 5. Protein match scoring, the higher the score the higher the credibility 6. Protein intensity in the sample 7. Calculated ratio: Ag43c abundance/interested pr…

## Sheet: Table S5
Table S5 Proteins identified by mass spectrometry (repeated)
Protein FDR Confidence: Combined	Description	Sum PEP Score1	Coverage [%]	Peptides	PSMs2	Unique Peptides	AAs3	MW [kDa]4	Score Sequest HT5	Gene Symbol	Abundances (Normalized)6	The ratio of Ag43c and interested protein Abundances 7
High	Ag43c [locus_tag=CIW80_RS16750] [protein=Ag43/Cah family autotransporter adhesin] [protein_id=WP_001704156.1] [location=3354188..3357034] [gbkey=CDS]	108.426	16	16	104	16	948	97.3	151.2	agn43	1.47658e+10	1
High	[gene=degP] [locus_tag=CIW80_RS18390] [protein=serine endoprotease DegP] [protein_id=WP_000753936.1] [location=3683091..3684515] [gbkey=CDS]	84.618	47	22	60	22	474	49.3	43.12	degP; htrA	1.7958e+09	8.22238
High	[gene=asnS] [locus_tag=CIW80_RS22430] [protein=asparagine--tRNA ligase] [protein_id=WP_000117881.1] [location=complement(4488963..4490363)] [gbkey=CDS]	69.159	48	22	41	22	466	52.5	29.28	asnC; asnC_2; asnS	8.34673e+08	17.6905
High	[gene=gltX] [locus_tag=CIW80_RS05850] [protein=glutamate--tRNA ligase] [protein_id=WP_000695662.1] [location=complement(1172522..1173937)] [gbkey=CDS]	79.067	47	21	38	21	471	53.8	34.57	gltX	7.46763e+08	19.773
High	[gene=tuf] [locus_tag=CIW80_RS14825] [protein=elongation factor Tu] [protein_id=WP_000031784.1] [location=2970629..2971813] [gbkey=CDS]	53.922	56	18	33	18	394	43.3	15.28	tuf; tuf1; tuf2; tuf2_1; tuf2_2; tufA; tufB; tufB_1	7.46443e+08	19.7815
High	[gene=atpD] [locus_tag=CIW80_RS13415] [protein=F0F1 ATP synthase subunit beta] [protein_id=WP_000190506.1] [location=complement(2676509..2677891)] [gbkey=CDS]	95.226	58	22	50	22	460	50.3	20.3	atpD	6.63729e+08	22.2467
High	[gene=sodB] [locus_tag=CIW80_RS01130] [protein=superoxide dismutase [Fe]] [protein_id=WP_000007283.1] [location=214680..215261] [gbkey=CDS]	17.292	39	6	16	6	193	21.3	2.1	sodB	5.98839e+08	24.6573
High	[gene=lpdA] [locus_tag=CIW80_RS18145] [protein=dihydrolipoyl dehydrogenase] [protein_id=WP_000102485.1] [location=3630012..3631436] [gbkey=CDS]	105.016	50	22	46	22	474	50.7	29.01	lpd; lpdA	4.6133e+08	32.0069
High	[gene=serS] [locus_tag=CIW80_RS22255] [protein=serine--tRNA ligase] [protein_id=WP_000886683.1] [location=4444202..4445494] [gbkey=CDS]	65.31	40	20	36	20	430	48.4	27.29	serS	4.15288e+08	35.5555
High	[gene=cpsG] [locus_tag=CIW80_RS03930] [protein=colanic acid biosynthesis phosphomannomutase CpsG] [protein_id=WP_000096784.1] [location=complement(751542..752912)] [gbkey=CDS]	55.798	44	18	28	18	456	50.3	14.38	manB	3.75613e+08	39.3111
High	[gene=icd] [locus_tag=CIW80_RS24065] [protein=NADP-dependent isocitrate dehydrogenase] [protein_id=WP_000444487.1] [location=4784778..4786028] [gbkey=CDS]	10.297	13	6	8	6	416	45.7	1.95	icd; icd_1; icdA	373148946	39.5707
High	[gene=pstS] [locus_tag=CIW80_RS13390] [protein=phosphate ABC transporter substrate-binding protein PstS] [protein_id=WP_000867157.1] [location=complement(2671001..2672041)] [gbkey=CDS]	13.23	18	5	9	5	346	37	3.77	pstS	3.20188e+08	46.1159
High	[gene=accC] [locus_tag=CIW80_RS10670] [protein=acetyl-CoA carboxylase biotin carboxylase subunit] [protein_id=WP_000884639.1] [location=2137477..2138826] [gbkey=CDS]	65.943	49	19	29	19	449	49.3	11.46	accC; accC_1	3.18547e+08	46.3534
High	[gene=gapA] [locus_tag=CIW80_RS01790] [protein=glyceraldehyde-3-phosphate dehydrogenase] [protein_id=WP_000153502.1] [location=343148..344143] [gbkey=CDS]	23.308	20	6	12	6	331	35.5	9.78	gap; gapA	3.05803e+08	48.2852
High	[gene=ycdX] [locus_tag=CIW80_RS23525] [protein=zinc-binding phosphatase] [protein_id=WP_000283664.1] [location=4688522..4689259] [gbkey=CDS]	39.851	41	9	24	9	245	26.8	28.75	ycdX	2.68629e+08	54.9672
High	[gene=odhB] [locus_tag=CIW80_RS21390] [protein=2-oxoglutarate dehydrogenase complex dihydrolipoyllysine-residue succinyltransferase] [protein_id=WP_000099829.1] [location=4272172..4273389] [gbkey=CDS]	42.315	28	13	19	13	405	44	9.5	sucB; sucB_2	2.40422e+08	61.4161
High	[gene=pepD] [locus_tag=CIW80_RS19270] [protein=cytosol nonspecific dipeptidase] [protein_id=WP_001293000.1] [location=complement(3847926..3849383)] [gbkey=CDS]	56.565	45	17	22	17	485	52.8	11.54	pepD	2.37558e+08	62.1563
High	[gene=hisD] [locus_tag=CIW80_RS03880] [protein=histidinol dehydrogenase] [protein_id=WP_001297912.1] [location=741123..742427] [gbkey=CDS]	35.606	29	13	18	13	434	46.2	14.02	hisD	224852888	65.6685
High	[gene=speB] [locus_tag=CIW80_RS08375] [protein=agmatinase] [protein_id=WP_000105562.1] [location=complement(1701341..1702261)] [gbkey=CDS]	26.216	26	6	18	6	306	33.6	8.04	speB	2.19038e+08	67.4118
High	[gene=rho] [locus_tag=CIW80_RS13670] [protein=transcription termination factor Rho] [protein_id=WP_001054527.1] [location=2727310..2728569] [gbkey=CDS]	59.699	52	18	23	18	419	47	17.42	rho	2.15893e+08	68.394
High	Ag43a [gene=agn43] [locus_tag=CIW80_RS08940] [protein=autotransporter adhesin Ag43] [protein_id=WP_000820373.1] [location=1793665..1796787] [gbkey=CDS]	3.937	2	2	2	2	1040	107	0	agn43	3.25147e+06	4541.25
Note: 1. Sum of the negative logarithm of the PEP values for all PSMs (scoring the secondary spectra of matched peptides) 2. Number of peptide matches to secondary spectra 3. Number of amino acids in the protein 4. Protein molecular weight 5. Protein match scoring, the higher the score the higher the credibility 6. Protein intensity in the sample 7. Calculated ratio: Ag43c abundance/interested pr…
